# Supplementary material for: Establishment of a selection marker recycling system for sequential transformation of the plant‐pathogenic fungus Colletotrichum orbiculare
Source: Mol Plant Pathol. 2018 Dec 5;20(3):447–59. doi: 10.1111/mpp.12766 (PMC6637883; doi:10.1111/mpp.12766)
Supplement: Supplementary file 4 — Table S1 Fungal strain list. [file MPP-20-447-s004.xlsx]

## Sheet: Table S1
Table S1. Fungal strain list
Strain ID	Strain name	Genotype	Parental strain	Description
-	104-T	Wild type	-	C. orbiculare 104-T (MAFF240422)
CoNK0011	ura3b#1	ura3bΔ::NPTII	104-T	Transformed with pNK028. The URA3B ORF is replaced with the NPTII expression cassette.
CoNK0012	ura3b#2	ura3bΔ::NPTII	104-T	Transformed with pNK028. The URA3B ORF is replaced with the NPTII expression cassette.
CoNK0013	ura3b#3	ura3bΔ::NPTII	104-T	Transformed with pNK028. The URA3B ORF is replaced with the NPTII expression cassette.
CoNK0014	ura3b#4	ura3bΔ::NPTII	104-T	Transformed with pNK028. The URA3B ORF is replaced with the NPTII expression cassette.
CoNK0021	ura3a/b#1	ura3a::HPT ura3bΔ::NPTII	CoNK0013	Transformed with pNK032. The partial URA3B ORF is replaced with the HPT expression cassette.
CoNK0022	ura3a/b#2	ura3a::HPT ura3bΔ::NPTII	CoNK0013	Transformed with pNK032. The partial URA3B ORF is replaced with the HPT expression cassette.
CoNK0023	ura3a/b#3	ura3a::HPT ura3bΔ::NPTII	CoNK0012	Transformed with pNK032. The partial URA3B ORF is replaced with the HPT expression cassette.
CoNK0024	ura3a/b#4	ura3a::HPT ura3bΔ::NPTII	CoNK0012	Transformed with pNK032. The partial URA3B ORF is replaced with the HPT expression cassette.
CoNK0031	pks1/ura3a/b-Tef::URA3B#1	ura3a::HPT ura3bΔ::NPTII pks1::URA3B	CoNK0021	Transformed with pNK037. The partial PKS1 ORF is replaced with the URA3B expression cassette.
CoNK0033	pks1/ura3a/b-Tef::URA3B#3	ura3a::HPT ura3bΔ::NPTII pks1::URA3B	CoNK0021	Transformed with pNK037. The partial PKS1 ORF is replaced with the URA3B expression cassette.
CoNK0041	pks1/ura3a/b#1	ura3a::HPT ura3bΔ::NPTII pks1	CoNK0033	The URA3B expression cassette is removed by selection after 5-FOA treatment.
CoNK0042	pks1/ura3a/b#2	ura3a::HPT ura3bΔ::NPTII pks1	CoNK0033	The URA3B expression cassette is removed by selection after 5-FOA treatment.
CoNK0043	pks1/ura3a/b#3	ura3a::HPT ura3bΔ::NPTII pks1	CoNK0031	The URA3B expression cassette is removed by selection after 5-FOA treatment.
CoNK0044	pks1/ura3a/b#4	ura3a::HPT ura3bΔ::NPTII pks1	CoNK0031	The URA3B expression cassette is removed by selection after 5-FOA treatment.
CoNK0051	ura3a#1	ura3a::HPT	CoNK0021	Transformed with pNK062. The complete URA3B ORF is knocked-in to its original locus.
CoNK0052	ura3a#2	ura3a::HPT	CoNK0021	Transformed with pNK062. The complete URA3B ORF is knocked-in to its original locus.
CoNK0061	pks1/ura3a#1	ura3a::HPT pks1	CoNK0041	Transformed with pNK062. The complete URA3B ORF is knocked-in to its original locus.
CoNK0062	pks1/ura3a#2	ura3a::HPT pks1	CoNK0041	Transformed with pNK062. The complete URA3B ORF is knocked-in to its original locus.
CoNK0063	pks1/ura3a#3	ura3a::HPT pks1	CoNK0043	Transformed with pNK062. The complete URA3B ORF is knocked-in to its original locus.
CoNK0121	pNK098HR URA3B/pks1/ura3a/ura3b #1	URA3B ura3a::HPT ura3bΔ::NPTII pks1	CoNK0041	Transformed with pNK098. The URA3B expression cassette was inserted into the upstream region of DMAT3.
CoNK0122	pNK098HR URA3B/pks1/ura3a/ura3b #2	URA3B ura3a::HPT ura3bΔ::NPTII pks1	CoNK0041	Transformed with pNK098. The URA3B expression cassette was inserted into the upstream region of DMAT3.
CoNK0123	pNK098HR URA3B/pks1/ura3a/ura3b #3	URA3B ura3a::HPT ura3bΔ::NPTII pks1	CoNK0041	Transformed with pNK098. The URA3B expression cassette was inserted into the upstream region of DMAT3.
CoNK0141	dmat3/pks1/ura3a/b #1	ura3a::HPT ura3bΔ::NPTII pks1 dmat3	CoNK0121	The URA3B expression cassette and DMAT3 CDS are removed by selection after 5-FOA treatment.
CoNK0142	dmat3/pks1/ura3a/b #2	ura3a::HPT ura3bΔ::NPTII pks1 dmat3	CoNK0121	The URA3B expression cassette and DMAT3 CDS are removed by selection after 5-FOA treatment.
CoNK0142	dmat3/pks1/ura3a/b #3	ura3a::HPT ura3bΔ::NPTII pks1 dmat3	CoNK0123	The URA3B expression cassette and DMAT3 CDS are removed by selection after 5-FOA treatment.
