# Supplementary material for: Establishment of a selection marker recycling system for sequential transformation of the plant‐pathogenic fungus Colletotrichum orbiculare
Source: Mol Plant Pathol. 2018 Dec 5;20(3):447–59. doi: 10.1111/mpp.12766 (PMC6637883; doi:10.1111/mpp.12766)
Supplement: Supplementary file 5 — Table S2 Plasmid list. [file MPP-20-447-s005.xlsx]

## Sheet: Table S2
Table S2. Plasmid list
Plasmid ID	Plasmid name	Plasmid origin	Description
pNK028	pII99-URA3BKO-GntR	pII99	For URA3B knock-out with the G418 resistance gene (NPTII).
pNK032	pENTR4-URA3AKO-HygR	pENTR4	For URA3A knock-out with the hygromycin resistance gene (HPT).
pNK059	pAGM4723_PKS1KO-URA3B	pAGM4723	For PKS1 knock-out with the URA3B expression cassette.
pNK062	pII99-URA3BKI-WT_Genome	pII99	For URA3B knock-in.
pNK098	pENTR4-Cob_04983KO_Tef-URA3B	pENTR4	For DMAT3 knock-out with the URA3B expression cassette.
