# Supplementary material for: Establishment of a selection marker recycling system for sequential transformation of the plant‐pathogenic fungus Colletotrichum orbiculare
Source: Mol Plant Pathol. 2018 Dec 5;20(3):447–59. doi: 10.1111/mpp.12766 (PMC6637883; doi:10.1111/mpp.12766)
Supplement: Supplementary file 6 — Table S3 Oligo list. [file MPP-20-447-s006.xlsx]

## Sheet: Table S3
Table S3. Oligo list
Name	5'-Sequence-3'
Po1	TCGCGCGACCAGATTCATCTG
Po2	TGGGTATCGGTGTAACTGCAGA
Po3	GCATGGTTCGCCGTCAGTC
Po4	AAACGAAGATCACTGGGAACAACTG
Po5	ATGCACAGGTACACTTGTTTAGAGGTAATC
Po6	AGCCTACGGACTATAATAGCTGGGTAG
Po7	ACCGCTCAACCCACTGTCAG
Po8	TCCCCCGTGGTACTGCTTCTTG
Po9	AACAGAGGTCGACAGAGAGGTG
Po10	AAGTGCTCATCATTGGAAAACGTTC
Po11	AGGATCATATCGTCAATTATTACCTCCACG
Po12	TCGGAAAGTCGCTTAAGAGTAACTCTTAAAAAAG
Po13	TCACTCTAGAGGCAGACACAATGACTTCACACAGCACCTTGAAG
Po14	ACACGTGTTATGTGCAGAGCAC
Po15	TTCGGACCTGGTCGTATCAACTACC
Po16	AAGCAACGTGGGACAGAGGAG
Po17	TCGCCTTCAAGGTGCTGTGTG
Po18	TGGAAGGCTTATCTCTCTCGCGTAG
Po19	GCCCAGTGTCTATCAAACTGCTCTTATTAG
Po20	AGTACATGGCCTTGCGGTC
Po21	AGCAGATGCCAGATTCCTCTGAG
Po22	AGTCTAAGCCACAGTCGTCAAGAAC
8436qF_ref	CTGGAACTGGGACTTGAAGC
8436qR_ref	GCCGACACCCTGAAGAACTA
qURA3A_F3	CAGACCATCACCGAAGAAGC
qURA3A_R3	TCGGCTAGAATGAGCAACG
qURA3B_F2	AAATGTCCAGCGCCGGAAAC
qURA3B_R2	TGTTCTCTTCGTCGCCTTCCG
CHS 79F	TGGAAGAACCATCTGTGAGAGTTG
CHS 345R	TGGGGCAAGGATGCTTGGAAGAAG
IF-pII99EcoRV+URA3BUP_F	ACCGGCAGATCTGATAGGTTTAATTCAGCACGGCGTTAG
IF-pII99EcoRV+URA3BUP_R	GAATTCATCGATGATCCTAGCAGATGAATCTGGTCGC
pNK028-DW_F	GCTTCAGCTGCTCGAGCGGTCTGCAGTTACACC
pNK028-DW_R	CACTATAGAACTCGATAGGTTGATGTCAGTAAGGT
URA3AUP_fwd	ACAAAAAAGCAGGCTCCACCGATAGCTTCGAGACCCATG
URA3AUP_rev	TTGTCTTCAAGTCTGACAGTGGGTTGAG
HF-pNK032-DW_F	GCTTTGTCTTCAATCAAGAAGCAGTACCACGGGG
IF-pENTR4URA3AKO-R	AAGCTGGGTCTAGATTATTATAATATATATATTTAGTTTAG
HygR_fwd	ACTGTCAGACTTGAAGACAAGGAGCGAAGAAC
HF-pNK032-HygR_R	ACTGCTTCTTGATTGAAGACAAAGCGCCCGTG
pENTR4_Dual_selection_F	ATCTAGACCCAGCTTTCTTGTACAAAG
pENTR4_Dual_selection_R	GGTGGAGCCTGCTTTTTTGTACAAAG
IF1-Cob_09513KO_UP_F	AATTCGGATCCGGAGCCCCCCTCGTCCACTGTA
HFBK-pNK059_R	CAAGGGGTATGAGGGTAGAGACTGAG
HFBK-pNK059_F	CGACTATACACAGTAGTCCCTCCTCTC
Cob_09513_UP(-500)_R,	GCAACCTCGCTATGTGAATCCCATCCCCACCCGGGAAAGGG
Cob_09513_Dw_F	GGGATTCACATAGCGAGGTTGC
IF3-Cob_09513KO_DW_R	CAGCGTCTAGACTAGCAAGGGGCCGGGAAAGAC
HF-pNK059Frag1_F	TCAGTCTCTACCCTCATACCCCTTGGACCCTTTGGCTCGCTTAGT
HF-pNK059Frag1_R	AAGGTGCTGTGTGAAGTCATTGTGTCTGCCTCTAGAGTGATGT
HF-pNK059Frag3_F	ATCTCTCTCGCGTAGCGTAGGGATCCCCCGGGCTGCA
HF-pNK059Frag3_R	GAGGAGGGACTACTGTGTATAGTCGCCCCCTATCCCATAAATGCATGT
HF-pNK059Frag2_F	TCACTCTAGAGGCAGACACAATGACTTCACACAGCACCTTGAAG
HF-pNK059Frag2_R	TCCTGCAGCCCGGGGGATCCCTACGCTACGCGAGAGAGATAAGC
pCIH47732_IF_F	CTCCGGATCCGAATTCGGCAT
pICH47732_IF_R2	CTAGTCTAGACGCTGCAATTGTCTTCTGCACGA
HF-pNK062-BB_F	CGCGTAGCGTAGGCGGTCTGCAGTTACACCGATAC
HF-pNK062-BB_R	GTGTGAAGTCATCCTAGCAGATGAATCTGGTCGCG
HF-pNK062-IN_F	TTCATCTGCTAGGATGACTTCACACAGCACCTTGAAG
HF-pNK062-IN_R	AACTGCAGACCGCCTACGCTACGCGAGAGAGATAAGC
HF-pNK098UP_F	TTAAGCTCGGGCCCCAAACGACACGGGAAACAACAAGC
HF-pNK098UP_R	AACCACAAGAAAGACGCGGAGCCAAG
HF-pNK098HS_F	GTCTTTCTTGTGGTTGTCTAGCTGTGCCTTTCTTAC
HF-pNK098HS_R	GCGAGCCAAAGGGTCCATCGCGGCGATTTCGGAG
HF-pNK098DOWN_F	TTATGGGATAGGGGGACCTCCGATCGACACCGC
HF-pNK098DOWN_R	AAGCTGGGTCTAGATTCACAGCGCCACGACAGC
HF-URA3BCas_F	GACCCTTTGGCTCGCTTAGTCAG
HF-URA3BCas_R	CCCCCTATCCCATAAATGC
